# Supplementary material for: Cryo-EM structures of mitochondrial ABC transporter ABCB10 in apo and biliverdin-bound form
Source: Nat Commun. 2023 Apr 11;14:2030. doi: 10.1038/s41467-023-37851-9 (PMC10090120; doi:10.1038/s41467-023-37851-9)
Supplement: Supplementary file 4 — Source Data [file 41467_2023_37851_MOESM4_ESM.xlsx]

## Sheet: Figure 4e
Figure 4e
	WT	WT+BV	N229A	N229A+BV	F398A	F398A+BV	N407A	N407A+BV	N229A/F398A	N229A/F398A+BV	N229A/N407A	N229A/N407A+BV	F398A/N407A	F398A/N407A+BV	N229A/F398A/N407A	N229A/F398A/N407A+BV
	3.707	6.748	3.97	9.096	3.237	1.193	9.248	5.806	3.692	2.689	18.578	6.28	1.731	1.069	1.724	1.41
	2.664	5.95	3.814	6.099	3.005	1.287	8.329	4.362	3.171	2.271	16.264	2.271	1.544	0.981	1.754	1.492
	2.789	6.674	3.889	8.821	3.112	1.256	8.991	4.89	3.55	2.564	17.897	4.573	1.675	1.132	1.784	1.453

## Sheet: Figure 4f
Figure 4f
	WT	WT+BV	N229A	N229A+BV	N229A/F398A	N229A/F398A+BV	N229A/N407A	N229A/N407A+BV
	42.5	49.3	42.4	46.7	38.2	40.9	45.4	43
	42.7	48.5	42.6	46.3	37.6	40.6	45.5	44.1
	42.4	49.1	42.4	47.1	38.4	40.8	45.6	43.7

## Sheet: Figure5b
Figure 5b
cholesterol concentration (ug/ml)	0	0.1	0.2	0.4	0.8	1.6	3.2
	4.414	4.983	4.707	9.271	12.429	37.685	38.606
	5.062	4.326	5.007	10.362	17.976	37.266	33.709
	4.667	4.757	4.967	9.864	15.965	37.943	36.8

## Sheet: Figure 5c
Figure 5c
	WT	WT+Cho	WT+Cho+BV	N229A	N229A+Cho	N229A+Cho+BV	F398A	F398A+Cho	F398A+Cho+BV	N407A	N407A+Cho	N407A+Cho+BV	N229A/F398A	N229A/F398A+Cho	N229A/F398A+Cho+BV
	1.157	57.3	36.26	5.044	47.65	29.47	3.243	1.837	3.26	5.382	13.1	16.67	2.604	12.02	12
	2.344	52.47	33.66	2.899	41.59	32.98	2.82	2.448	2.283	5	9.433	13.07	1.79	9.922	11.55
	4.123	55.786	34.58	3.984	45.865	30.135	3.356	2.563	2.86	5.124	11.743	15.653	1.864	11.425	11.864

## Sheet: Figure 5d
Figure 5d
	WT	WT+BV	WT+Cho	WT+BV+Cho	N229A	N229A+BV	N229A+Cho	N229A+BV+Cho
	42.4	49.3	43.2	57	42.4	46.7	51.3	55.3
	42.3	48.5	44.3	56.6	42.5	46.3	51.6	55.6
	42.5	48.9	43.8	56.9	42.6	46.9	51.6	55.5

## Sheet: Figure S1a
Figure S1a
		1=load
		2=precipitate
		3-6=peak1
		7-12=peak2

## Sheet: Figure S1b
Figure S1b
		1mM ATP			1mM ATP
	[Enz.]/ nM	ABCB10			ABCB10(E659Q)
	1000	2.1567	2.2511	2.2089	0.3653	0.313	0.3298
	500	1.532	1.4089	1.5412	0.3007	0.3081	0.3091
	250	0.8948	0.8287	0.8753	0.3019	0.2987	0.3014
	125	0.5607	0.5354	0.5389	0.2981	0.2858	0.2891
	62.5	0.3875	0.3916	0.3891	0.2871	0.2852	0.2875
	31.25	0.3297	0.323	0.3312	0.2965	0.2862	0.2908
	15.625	0.3082	0.3091	0.3074	0.2999	0.2864	0.3011
	7.8125	0.2924	0.3044	0.3003	0.292	0.2961	0.2985
	3.90625	0.2858	0.2902	0.3012	0.2964	0.2872	0.3033
	1.95312	0.2987	0.2941	0.3034	0.3238	0.287	0.3085
	0.976562	0.3002	0.2979	0.3008	0.2963	0.2936	0.3012
	0	0.295	0.3089	0.3013	0.2971	0.313	0.3087

## Sheet: Figue S1c
Figure S1c
	Tm of ABCB10 in the presence or absence of BV
		ABCB10	ABCB10+BV
		49.7	51
		49.35	50.9
		49	50.95

## Sheet: Figure S1d
Figure S1d		test1	test2
	BV concentration （uM）	Tm	Tm	Tm Mean
	0	45.1	45.1	45.1
	1	45.5	45.4	45.5
	5	46.9	46.8	46.9
	10	47.6	47.7	47.6
	20	48.7	48.8	48.7
	50	50.1	50.1	50.1
